# Supplementary material for: Functional Recovery Associated with Dendrite Regeneration in PVD Neuron of Caenorhabditis elegans
Source: eNeuro. 2024 May 15;11(5):ENEURO.0292-23.2024. doi: 10.1523/ENEURO.0292-23.2024 (PMC7615967; doi:10.1523/ENEURO.0292-23.2024)
Supplement: Table 1-1 — Accounts for the list of C. elegans strains used in this study Download Table 1-1, XLSX file. [file eneuro-11-ENEURO.0292-23.2024-s007.xlsx]

## Sheet: Sheet1
C. elegans Strains	Source	Strain number
WdIs52(F49H12.4::GFP, unc119[+]) X	CGC	NC1687
pser2prom3::mscarlet; ttx3::RFP(ShrEx472)	NBRC	NBR95
mlk-1(ok2471)I	CGC	RB1908
tiam-1(ok772)I	CGC	RB907
hpo-30(ok2047)V	CGC	RB1657
mec-4(u253)X	CGC	TU253
mec-10(tm1552)X	CGC	ZB2551
mec-3(e1338)IV	CGC	CB1338
